# Supplementary material for: Shipping and the Paris climate agreement: a focus on committed emissions
Source: BMC Energy. 2020 Jun 12;2(1):5. doi: 10.1186/s42500-020-00015-2 (PMC8824533; doi:10.1186/s42500-020-00015-2)
Supplement: Supplementary file 2 — Additional file 2. [file 42500_2020_15_MOESM2_ESM.xlsx]

## Sheet: METADATA
		This spreadsheet is a copy of "committed emissions existing ships master summary spreadsheet.xlsx"
		This spreadsheet is an accompanying document for the 2019 paper Shipping and the Paris climate agreement: a focus on committed emissions (Bullock S, Mason J, Broderick J, Larkin A)
		This spreadsheet contains the calculations for how different assumptions change the baseline committed emissions value for EU MRV ships
		VALUES & RESULTS is the tab which gives the ranges of inputs, and the final outputs (in green, units of MtCO2)
		MASTER INPUT is the tab for the final results, and initial inputs
		CO2 graph is the tab for the baseline values for committed emissions for existing ships, by ship type and year, before any modifications, taken from the individual raw data analysis spreadsheets
		The other tabs contains the equations for calculating the results for the master input and values and results tabs ; they also take as an input the "CO2 in year X" tab (as a fixed value) from each of the individual spreadsheets (the raw data spreadsheets, not included here)
		These data and equations have been checked - see 8 checks on page 25 of the research record

## Sheet: MASTER INPUT
Suggested max-min values	INPUT VALUES	All	BULK CARRIERS	CHEMICAL TANKERS	COMBINATION CARRIERS	CONTAINER SHIPS	CONTAINER RO-RO CARGO	GAS CARRIERS	GENERAL CARGO SHIPS	LNG CARRIERS	OIL TANKERS	OTHER SHIP TYPES	PASSENGER SHIPS	REFRIGERATED CARGO	RO PAX	RO-RO	VEHICLE CARRIERS
	Existing ship fleet size	10969	3311	1268	7	1665	72	294	1048	194	1686	104	146	140	344	257	433		10969
0.5-1	Slow speed improvement factor	0.75	0.75	0.75	0.75	0.75	0.75	0.75	0.75	0.75	0.75	0.75	0.75	0.75	0.75	0.75	0.75
2020-2025	Year slow speed improvement starts	2024	2024	2024	2024	2024	2024	2024	2024	2024	2024	2024	2024	2024	2024	2024	2024
2-10	Years til total speed improvement achieved	5	5	5	5	5	5	5	5	5	5	5	5	5	5	5	5
0.8-1	Non-speed: operational improvement factor	0.8	0.8	0.8	0.8	0.8	0.8	0.8	0.8	0.8	0.8	0.8	0.8	0.8	0.8	0.8	0.8
2015-10-01	Non-speed: years til all operational improvements done	10	10	10	10	10	10	10	10	10	10	10	10	10	10	10	10
2022-2030	Blending: year starts	2025	2025	2025	2025	2025	2025	2025	2025	2025	2025	2025	2025	2025	2025	2025	2025
1-3	Blending: additional annual % of ships using blended fuel	2	2	2	2	2	2	2	2	2	2	2	2	2	2	2	2
1-4	Blending: additional annual rise in % blended = zero c	2	2	2	2	2	2	2	2	2	2	2	2	2	2	2	2
2025-2035	Year zero carbon fuel avail for retrofit	2030	2030	2030	2030	2030	2030	2030	2030	2030	2030	2030	2030	2030	2030	2030	2030
5-20	Years til all ships retrofitted to use zero carbon fuel	10	10	10	10	10	10	10	10	10	10	10	10	10	10	10	10
	Total committed carbon (MtCO2)	TOTAL	BULK CARRIERS	CHEMICAL TANKERS	COMBINATION CARRIERS	CONTAINER SHIPS	CONTAINER RO-RO CARGO	GAS CARRIERS	GENERAL CARGO SHIPS	LNG CARRIERS	OIL TANKERS	OTHER SHIP TYPES	PASSENGER SHIPS	REFRIGERATED CARGO	RO PAX	RO-RO	VEHICLE CARRIERS
	BASELINE	2260.19	307.436	150.286	0.73983	658.3	23.5768	51.202	90.8251	106.551	226.896	12.9677	191.386	18.893	227.525	97.252	96.3494
	+SLOW SPEED	1918.57	260.555	128.382	0.690774	561.491	20.0234	42.6345	77.7171	89.4713	199.845	11.0524	154.393	16.7009	191.906	82.8579	80.8512
	+OPERATIONAL	1648.21	223.553	110.619	0.622718	483.832	17.2019	36.2401	67.0383	76.3835	174.948	9.51239	128.976	14.667	164.321	71.2903	69.009
	+BLENDING	1627.65	221.488	109.73	0.62169	478.6	17.018	35.7069	66.5104	75.4873	174.172	9.43233	123.316	14.5857	162.242	70.6021	68.1423
	+ZERO C FUEL	1320.35	184.856	94.1107	0.604212	388.759	13.7402	26.8053	56.9512	60.8133	161.217	8.02205	70.1007	13.2488	128.952	58.8319	53.3341

## Sheet: VALUES & RESULTS
		Range of input values:	LOW	MID	HIGH		NOT APPLIED			MtCO2	LOW	MID	HIGH
	Speed	Slow speed improvement factor	0.85	0.75	0.65		1			Just slow speed	2179	1919	1652
		Year slow speed improvement starts	2030	2024	2022					Just operational	2190	1924	1629
		Years til total speed improvement achieved	10	5	3					Just blending	2256	2226	2048
	Operational	Non-speed: operational improvement factor	0.95	0.8	0.65		1			Just Zero-C fuel	2092	1722	1270
		Non-speed: years til all operational improvements done	15	10	8
	Blending	Blending: year starts	2030	2025	2022					% reduction on baseline	LOW	MID	HIGH
		Blending: additional annual % of ships using blended fuel	1	2	4		0			Just slow speed	3.58407	15.0885	26.9027
		Blending: additional annual rise in % blended = zero c	1	2	4		0			Just operational	3.09735	14.8673	27.9204
	Zero C fuel	Year zero carbon fuel avail for retrofit	2035	2030	2025		2060			Just blending	0.176991	1.50442	9.38053
		Years til all ships retrofitted to use zero carbon fuel	15	10	10					Just Zero-C fuel	7.43363	23.8053	43.8053
	Baseline (MtCO2)									All 4 measures (MtCO2)	1976	1320	793
	2260									All 4 measures (% reduction)	12.5664	41.5929	64.9115
		Green values from changing column C								3 Measures: MtCO2	LOW	MID	HIGH
		inputs in tab "master input"								All but slow speed	2029	1487	969
										All but operational	2034	1509	994
										All but blending	1977	1325	803
										All but Zero-C fuel	2111	1628	1131
										3 Measures: % reduction on baseline	LOW	MID	HIGH
										All but slow speed	10.2212	34.2035	57.1239
										All but operational	10	33.2301	56.0177
										All but blending	12.5221	41.3717	64.469
										All but Zero-C fuel	6.59292	27.9646	49.9558

## Sheet: CO2 graph
this is before other factors applied…
TOTAL		2019	2020	2021	2022	2023	2024	2025	2026	2027	2028	2029	2030	2031	2032	2033	2034	2035	2036	2037	2038	2039	2040	2041	2042	2043	2044	2045	2046	2047	2048	2049	2050	2051	2052	2053	2054	2055	2056	2057	2058	2059	2060	2061	2062
307.436	BULK CARRIERS	17.3118	17.2745	17.2414	17.1739	17.1174	17.0394	16.9499	16.7794	16.3958	16.0996	15.7989	15.3051	14.7787	14.0829	13.2624	12.0886	10.8899	9.51599	8.0363	6.74504	5.64823	4.40676	3.03412	1.72894	1.12648	0.815758	0.489004	0.222716	0.0716128	0.00528817	0	0	0	0	0	0	0	0	0	0	0	0	0	0
150.286	CHEMICAL TANKERS	9.11808	9.10449	9.08286	9.03722	8.91743	8.83928	8.7407	8.54126	8.37208	8.24307	8.00247	7.63323	7.20308	6.68895	6.12959	5.40676	4.31182	3.48916	2.95473	2.60931	2.39586	2.12792	1.69827	1.03766	0.473569	0.127461	0.000169875	0	0	0	0	0	0	0	0	0	0	0	0	0	0	0	0	0
0.73983	COMBINATION CARRIERS	0.084088	0.084088	0.084088	0.0835554	0.0831154	0.0831154	0.0537814	0.0526949	0.0241558	0.0165079	0.012028	0.012028	0.012028	0.012028	0.012028	0.012028	0.012028	0.00644357	0	0	0	0	0	0	0	0	0	0	0	0	0	0	0	0	0	0	0	0	0	0	0	0	0	0
658.3	CONTAINER SHIPS	42.193	41.1481	40.0986	38.8709	37.8495	36.9329	35.6493	34.0059	31.8308	29.9323	28.3958	26.9878	25.4169	24.1546	22.7244	21.1572	20.1382	19.5011	18.706	17.4573	15.753	14.6424	12.7104	9.84133	6.43918	4.10318	1.60102	0.0592512	0	0	0	0	0	0	0	0	0	0	0	0	0	0	0	0
23.5768	CONTAINER RO-RO CARGO	1.36474	1.36474	1.35227	1.34601	1.34601	1.34601	1.33623	1.22796	1.09711	1.05825	0.988781	0.974673	0.930364	0.911383	0.911383	0.899567	0.852356	0.821135	0.767663	0.675406	0.52108	0.480756	0.436606	0.347274	0.164225	0.0548354	0	0	0	0	0	0	0	0	0	0	0	0	0	0	0	0	0	0
51.202	GAS CARRIERS	2.43433	2.43433	2.43433	2.43433	2.42275	2.40944	2.38361	2.36785	2.33518	2.30211	2.27381	2.24603	2.18541	2.12563	2.09384	2.06637	2.00932	1.92713	1.76073	1.59555	1.36748	1.24298	1.14836	1.04131	0.936856	0.719893	0.406189	0.093264	0.00352054	0	0	0	0	0	0	0	0	0	0	0	0	0	0	0
90.8251	GENERAL CARGO SHIPS	5.69506	5.63586	5.61685	5.52816	5.42429	5.35148	5.26743	5.15273	4.95101	4.59281	4.38692	4.26343	4.15194	3.9893	3.81407	3.49354	3.14635	2.82463	2.40087	1.79909	1.25071	0.829048	0.496437	0.351545	0.236425	0.126009	0.0465816	0.00251385	0	0	0	0	0	0	0	0	0	0	0	0	0	0	0	0
106.551	LNG CARRIERS	5.46183	5.46183	5.46183	5.46183	5.46183	5.46183	5.46183	5.46183	5.46183	5.46183	5.46183	5.46183	5.32769	5.07975	4.7852	4.40447	3.7683	3.04078	2.52692	2.03681	1.6955	1.61256	1.57458	1.50574	1.31915	1.05854	0.73901	0.483115	0.0508366	0	0	0	0	0	0	0	0	0	0	0	0	0	0	0
226.896	OIL TANKERS	17.6415	17.5725	17.4726	17.3199	17.0462	16.5739	15.9194	15.0608	14.013	12.8947	11.9488	10.6156	8.72559	7.18888	5.99636	4.93681	4.21742	3.5801	2.9696	2.09079	1.21243	0.786924	0.493312	0.301317	0.201164	0.0639338	0.0240985	0.0141755	0.0124107	0.00224187	0	0	0	0	0	0	0	0	0	0	0	0	0	0
12.9677	OTHER SHIP TYPES	0.775103	0.77356	0.770371	0.7631	0.750687	0.746794	0.738038	0.728168	0.709359	0.672529	0.664789	0.636821	0.613641	0.594527	0.593663	0.543314	0.405686	0.324408	0.248836	0.226499	0.196851	0.162077	0.142333	0.101308	0.0566663	0.0248444	0.00376664	0	0	0	0	0	0	0	0	0	0	0	0	0	0	0	0	0
191.386	PASSENGER SHIPS	6.21772	6.21422	6.21422	6.21422	6.21422	6.20636	6.18672	6.10118	6.10092	6.06527	5.99729	5.93167	5.89201	5.8183	5.75818	5.71315	5.68952	5.62539	5.59109	5.57224	5.45718	5.35838	5.25306	4.99244	4.84698	4.60446	4.49575	4.30862	4.07187	3.71648	3.52887	3.43303	3.25261	2.88367	2.58909	2.06407	1.76175	1.4603	1.17753	1.05142	0.79351	0.594638	0.310616	0.0559061
18.893	REFRIGERATED CARGO	1.61242	1.60309	1.57162	1.48985	1.39217	1.29665	1.1931	1.18424	1.14409	1.05332	0.913222	0.616896	0.525711	0.485624	0.406524	0.389731	0.389731	0.389731	0.36075	0.254793	0.183667	0.131312	0.0638451	0.0550323	0.0544837	0.0428981	0.0321382	0.0321382	0.0191524	0.00503241	0	0	0	0	0	0	0	0	0	0	0	0	0	0
227.525	RO PAX	12.7071	12.6407	12.4603	12.2538	12.0081	11.8142	11.4552	11.161	10.9387	10.631	10.3536	10.0661	9.76542	9.58636	9.26629	8.87682	8.4756	7.64386	6.09422	5.10919	4.61453	4.16368	3.64128	3.25453	2.65672	1.88439	1.3859	0.796659	0.479327	0.310408	0.230977	0.19431	0.180744	0.0999302	0.0685986	0.0677029	0.0677029	0.0677029	0.0306447	0.0175274	0.00458215	0	0	0
97.252	RO-RO	5.74965	5.74425	5.72549	5.67307	5.64059	5.62492	5.6046	5.5322	5.33487	5.10573	4.78536	4.39497	4.10501	3.75839	3.47031	3.20944	2.95262	2.73842	2.55481	2.36318	2.07197	1.66949	1.18706	0.805813	0.435547	0.340477	0.256944	0.237717	0.17406	0.00503555	0	0	0	0	0	0	0	0	0	0	0	0	0	0
96.3494	VEHICLE CARRIERS	4.95051	4.93989	4.93739	4.93581	4.91488	4.89255	4.83452	4.79769	4.72118	4.57376	4.44268	4.22484	4.04084	4.01839	3.98379	3.88277	3.69667	3.52834	3.24178	2.87444	2.46179	2.04723	1.6221	1.12471	0.913631	0.754722	0.539206	0.322403	0.116976	0.0138712	0	0	0	0	0	0	0	0	0	0	0	0	0	0
2260.19	TOTAL	133.317	131.996	130.524	128.586	126.589	124.619	121.774	118.155	113.43	108.703	104.426	99.371	93.6744	88.4951	83.208	77.0806	70.9555	64.9567	58.2143	51.4096	44.8302	39.6615	33.5017	26.4889	19.8611	14.7214	10.0198	6.57257	4.99977	4.05836	3.75985	3.62734	3.43335	2.9836	2.65769	2.13178	1.82945	1.52801	1.20817	1.06894	0.798092	0.594638	0.310616	0.0559061
	BULK CARRIERS	100	99.784	99.5933	99.203	98.8766	98.4261	97.9093	96.9244	94.7086	92.9973	91.2605	88.4083	85.3678	81.3484	76.6088	69.8288	62.9043	54.9681	46.4208	38.962	32.6264	25.4551	17.5263	9.98704	6.50697	4.71214	2.82468	1.28649	0.413663	0.0305466	0	0	0	0	0	0	0	0	0	0	0	0	0	0
	CHEMICAL TANKERS	100	99.8509	99.6138	99.1132	97.7994	96.9423	95.8612	93.6739	91.8185	90.4036	87.7649	83.7154	78.9977	73.3593	67.2246	59.2971	47.2887	38.2664	32.4051	28.6169	26.276	23.3374	18.6253	11.3803	5.19373	1.3979	0.00186306	0	0	0	0	0	0	0	0	0	0	0	0	0	0	0	0	0
	COMBINATION CARRIERS	100	100	100	99.3666	98.8433	98.8433	63.9584	62.6664	28.7268	19.6317	14.304	14.304	14.304	14.304	14.304	14.304	14.304	7.66288	0	0	0	0	0	0	0	0	0	0	0	0	0	0	0	0	0	0	0	0	0	0	0	0	0	0
	CONTAINER SHIPS	100	97.5237	95.0362	92.1264	89.7058	87.5333	84.4911	80.5962	75.4411	70.9415	67.2999	63.9627	60.2397	57.248	53.8583	50.1439	47.7287	46.2189	44.3344	41.3748	37.3355	34.7034	30.1244	23.3246	15.2613	9.72479	3.79452	0.140429	0	0	0	0	0	0	0	0	0	0	0	0	0	0	0	0
	CONTAINER RO-RO CARGO	100	100	99.0859	98.6277	98.6277	98.6277	97.9107	89.9776	80.3892	77.5423	72.4519	71.4181	68.1714	66.7806	66.7806	65.9148	62.4555	60.1678	56.2497	49.4896	38.1816	35.2269	31.9919	25.4461	12.0334	4.01801	0	0	0	0	0	0	0	0	0	0	0	0	0	0	0	0	0	0
	GAS CARRIERS	100	100	100	100	99.5241	98.9774	97.9165	97.269	95.9268	94.5685	93.4058	92.2646	89.7745	87.3188	86.0128	84.8846	82.5411	79.1647	72.329	65.5435	56.1746	51.0606	47.1734	42.7759	38.4851	29.5725	16.6858	3.83119	0.14462	0	0	0	0	0	0	0	0	0	0	0	0	0	0	0
	GENERAL CARGO SHIPS	100	98.9606	98.6268	97.0695	95.2456	93.9672	92.4913	90.4773	86.9351	80.6456	77.0303	74.862	72.9043	70.0485	66.9717	61.3433	55.2471	49.598	42.157	31.5904	21.9614	14.5573	8.71698	6.17281	4.15141	2.2126	0.817931	0.0441409	0	0	0	0	0	0	0	0	0	0	0	0	0	0	0	0
	LNG CARRIERS	100	100	100	100	100	100	100	100	100	100	100	100	97.5441	93.0045	87.6117	80.641	68.9934	55.6733	46.2651	37.2918	31.0428	29.5241	28.8289	27.5684	24.1521	19.3806	13.5305	8.84529	0.930762	0	0	0	0	0	0	0	0	0	0	0	0	0	0	0
	OIL TANKERS	100	99.6085	99.0423	98.1767	96.6253	93.9483	90.2384	85.3712	79.4322	73.0928	67.7314	60.1739	49.4606	40.7498	33.99	27.984	23.9062	20.2936	16.833	11.8516	6.87257	4.46064	2.79631	1.708	1.14029	0.362405	0.136601	0.0803532	0.0703492	0.0127079	0	0	0	0	0	0	0	0	0	0	0	0	0	0
	OTHER SHIP TYPES	100	99.8009	99.3895	98.4514	96.8499	96.3477	95.218	93.9447	91.518	86.7664	85.7677	82.1595	79.1689	76.7029	76.5914	70.0956	52.3396	41.8535	32.1036	29.2218	25.3967	20.9103	18.3631	13.0703	7.31081	3.2053	0.485954	0	0	0	0	0	0	0	0	0	0	0	0	0	0	0	0	0
	PASSENGER SHIPS	100	99.9436	99.9436	99.9436	99.9436	99.8173	99.5014	98.1255	98.1215	97.5481	96.4548	95.3993	94.7615	93.5761	92.6091	91.8849	91.5049	90.4734	89.9218	89.6186	87.7681	86.1791	84.4852	80.2937	77.9543	74.0537	72.3055	69.2958	65.4882	59.7724	56.755	55.2136	52.3119	46.3782	41.6404	33.1966	28.3343	23.4861	18.9382	16.91	12.7621	9.56359	4.99566	0.89914
	REFRIGERATED CARGO	100	99.4216	97.4695	92.3986	86.3406	80.4164	73.9948	73.445	70.9551	65.3254	56.6369	38.2591	32.6039	30.1178	25.2121	24.1706	24.1706	24.1706	22.3732	15.8019	11.3908	8.14377	3.95959	3.41303	3.37901	2.66048	1.99317	1.99317	1.18781	0.312103	0	0	0	0	0	0	0	0	0	0	0	0	0	0
	RO PAX	100	99.478	98.0583	96.4331	94.4995	92.9732	90.1484	87.8328	86.0833	83.6622	81.4794	79.2164	76.8504	75.4413	72.9224	69.8574	66.6999	60.1545	47.9593	40.2075	36.3147	32.7667	28.6556	25.612	20.9074	14.8295	10.9066	6.26942	3.77213	2.4428	1.8177	1.52915	1.42239	0.786415	0.539847	0.532797	0.532797	0.532797	0.241163	0.137934	0.0360599	0	0	0
	RO-RO	100	99.906	99.5797	98.668	98.1033	97.8307	97.4773	96.218	92.7859	88.8008	83.2287	76.4389	71.3958	65.3673	60.3568	55.8198	51.3531	47.6276	44.4342	41.1012	36.0364	29.0363	20.6457	14.015	7.57518	5.9217	4.46886	4.13446	3.02732	0.0875801	0	0	0	0	0	0	0	0	0	0	0	0	0	0
	VEHICLE CARRIERS	100	99.7855	99.735	99.7029	99.2803	98.8292	97.6569	96.913	95.3675	92.3896	89.7419	85.3415	81.6247	81.1711	80.4722	78.4317	74.6725	71.2721	65.4837	58.0635	49.7281	41.3538	32.7662	22.719	18.4553	15.2453	10.8919	6.51252	2.3629	0.280197	0	0	0	0	0	0	0	0	0	0	0	0	0	0
	TOTAL	100	99.0093	97.9052	96.451	94.9535	93.4756	91.3421	88.6271	85.083	81.5371	78.3294	74.5374	70.2645	66.3795	62.4137	57.8176	53.2232	48.7235	43.6661	38.562	33.6268	29.7498	25.1294	19.8692	14.8976	11.0424	7.51577	4.93004	3.75029	3.04414	2.82023	2.72084	2.57533	2.23797	1.99351	1.59903	1.37226	1.14614	0.906241	0.801806	0.598643	0.446033	0.232991	0.0419347
TOTAL		2019	2020	2021	2022	2023	2024	2025	2026	2027	2028	2029	2030	2031	2032	2033	2034	2035	2036	2037	2038	2039	2040	2041	2042	2043	2044	2045	2046	2047	2048	2049	2050	2051	2052	2053	2054	2055	2056	2057	2058	2059	2060	2061	2062
307.436	BULK CARRIERS	17.3118	17.2745	17.2414	17.1739	17.1174	17.0394	16.9499	16.7794	16.3958	16.0996	15.7989	15.3051	14.7787	14.0829	13.2624	12.0886	10.8899	9.51599	8.0363	6.74504	5.64823	4.40676	3.03412	1.72894	1.12648	0.815758	0.489004	0.222716	0.0716128	0.00528817	0	0	0	0	0	0	0	0	0	0	0	0	0	0
150.286	CHEMICAL TANKERS	9.11808	9.10449	9.08286	9.03722	8.91743	8.83928	8.7407	8.54126	8.37208	8.24307	8.00247	7.63323	7.20308	6.68895	6.12959	5.40676	4.31182	3.48916	2.95473	2.60931	2.39586	2.12792	1.69827	1.03766	0.473569	0.127461	0.000169875	0	0	0	0	0	0	0	0	0	0	0	0	0	0	0	0	0
658.3	CONTAINER SHIPS	42.193	41.1481	40.0986	38.8709	37.8495	36.9329	35.6493	34.0059	31.8308	29.9323	28.3958	26.9878	25.4169	24.1546	22.7244	21.1572	20.1382	19.5011	18.706	17.4573	15.753	14.6424	12.7104	9.84133	6.43918	4.10318	1.60102	0.0592512	0	0	0	0	0	0	0	0	0	0	0	0	0	0	0	0
90.8251	GENERAL CARGO SHIPS	5.69506	5.63586	5.61685	5.52816	5.42429	5.35148	5.26743	5.15273	4.95101	4.59281	4.38692	4.26343	4.15194	3.9893	3.81407	3.49354	3.14635	2.82463	2.40087	1.79909	1.25071	0.829048	0.496437	0.351545	0.236425	0.126009	0.0465816	0.00251385	0	0	0	0	0	0	0	0	0	0	0	0	0	0	0	0
106.551	LNG CARRIERS	5.46183	5.46183	5.46183	5.46183	5.46183	5.46183	5.46183	5.46183	5.46183	5.46183	5.46183	5.46183	5.32769	5.07975	4.7852	4.40447	3.7683	3.04078	2.52692	2.03681	1.6955	1.61256	1.57458	1.50574	1.31915	1.05854	0.73901	0.483115	0.0508366	0	0	0	0	0	0	0	0	0	0	0	0	0	0	0
226.896	OIL TANKERS	17.6415	17.5725	17.4726	17.3199	17.0462	16.5739	15.9194	15.0608	14.013	12.8947	11.9488	10.6156	8.72559	7.18888	5.99636	4.93681	4.21742	3.5801	2.9696	2.09079	1.21243	0.786924	0.493312	0.301317	0.201164	0.0639338	0.0240985	0.0141755	0.0124107	0.00224187	0	0	0	0	0	0	0	0	0	0	0	0	0	0
191.386	PASSENGER SHIPS	6.21772	6.21422	6.21422	6.21422	6.21422	6.20636	6.18672	6.10118	6.10092	6.06527	5.99729	5.93167	5.89201	5.8183	5.75818	5.71315	5.68952	5.62539	5.59109	5.57224	5.45718	5.35838	5.25306	4.99244	4.84698	4.60446	4.49575	4.30862	4.07187	3.71648	3.52887	3.43303	3.25261	2.88367	2.58909	2.06407	1.76175	1.4603	1.17753	1.05142	0.79351	0.594638	0.310616	0.0559061
227.525	RO PAX	12.7071	12.6407	12.4603	12.2538	12.0081	11.8142	11.4552	11.161	10.9387	10.631	10.3536	10.0661	9.76542	9.58636	9.26629	8.87682	8.4756	7.64386	6.09422	5.10919	4.61453	4.16368	3.64128	3.25453	2.65672	1.88439	1.3859	0.796659	0.479327	0.310408	0.230977	0.19431	0.180744	0.0999302	0.0685986	0.0677029	0.0677029	0.0677029	0.0306447	0.0175274	0.00458215	0	0	0
97.252	RO-RO	5.74965	5.74425	5.72549	5.67307	5.64059	5.62492	5.6046	5.5322	5.33487	5.10573	4.78536	4.39497	4.10501	3.75839	3.47031	3.20944	2.95262	2.73842	2.55481	2.36318	2.07197	1.66949	1.18706	0.805813	0.435547	0.340477	0.256944	0.237717	0.17406	0.00503555	0	0	0	0	0	0	0	0	0	0	0	0	0	0
96.3494	VEHICLE CARRIERS	4.95051	4.93989	4.93739	4.93581	4.91488	4.89255	4.83452	4.79769	4.72118	4.57376	4.44268	4.22484	4.04084	4.01839	3.98379	3.88277	3.69667	3.52834	3.24178	2.87444	2.46179	2.04723	1.6221	1.12471	0.913631	0.754722	0.539206	0.322403	0.116976	0.0138712	0	0	0	0	0	0	0	0	0	0	0	0	0	0
107.379	OTHER	6.27068	6.25982	6.21268	6.11685	5.99473	5.88201	5.70477	5.56092	5.30989	5.10272	4.85263	4.48645	4.26716	4.12919	4.01744	3.91101	3.66913	3.46885	3.13798	2.75225	2.26907	2.01713	1.79114	1.54492	1.21223	0.842471	0.442094	0.125402	0.022673	0.00503241	0	0	0	0	0	0	0	0	0	0	0	0	0	0
2260.19	TOTAL	133.317	131.996	130.524	128.586	126.589	124.619	121.774	118.155	113.43	108.703	104.426	99.371	93.6744	88.4951	83.208	77.0806	70.9555	64.9567	58.2143	51.4096	44.8302	39.6615	33.5017	26.4889	19.8611	14.7214	10.0198	6.57257	4.99977	4.05836	3.75985	3.62734	3.43335	2.9836	2.65769	2.13178	1.82945	1.52801	1.20817	1.06894	0.798092	0.594638	0.310616	0.0559061

## Sheet: BULK CARRIERS
	BULK CARRIERS
Existing ship fleet size	3311
Slow speed improvement	0.75
Year slow speed improvement starts	2024
Years til total speed improvement achieved	5
Non-speed: operational improvement factor	0.8
Non-speed: years til all operational improvements done	10
Blending: year starts	2025
Blending: additional annual % of ships doing blending	2
Blending: additional annual rise in % blended = zero c	2
Year zero carbon fuel avail for retrofit	2030
Years til all ships retrofitted to use zero carbon fuel	10
	Total CO2
BASELINE:	307.436
				2019	2020	2021	2022	2023	2024	2025	2026	2027	2028	2029	2030	2031	2032	2033	2034	2035	2036	2037	2038	2039	2040	2041	2042	2043	2044	2045	2046	2047	2048	2049	2050	2051	2052	2053	2054	2055	2056	2057	2058	2059	2060
INPUT FROM CO2 in year X tab in ship class' spreadsheet:			CO2 from existing ships, in Year X	17.3118	17.2745	17.2414	17.1739	17.1174	17.0394	16.9499	16.7794	16.3958	16.0996	15.7989	15.3051	14.7787	14.0829	13.2624	12.0886	10.8899	9.51599	8.0363	6.74504	5.64823	4.40676	3.03412	1.72894	1.12648	0.815758	0.489004	0.222716	0.0716128	0.00528817	0	0	0	0	0	0	0	0	0	0	0	0
preparatory line:		SPEED	Speed: % of final speed improvement achieved	0	0	0	0	0	20	40	60	80	100	120	140	160	180	200	220	240	260	280	300	320	340	360	380	400	420	440	460	480	500	520	540	560	580	600	620	640	660	680	700	720	740
actual result to use:		SPEED	Speed: % of final speed improvement achieved	0	0	0	0	0	20	40	60	80	100	100	100	100	100	100	100	100	100	100	100	100	100	100	100	100	100	100	100	100	100	100	100	100	100	100	100	100	100	100	100	100	100
		SPEED	Speed: improvement factor to apply	1	1	1	1	1	0.95	0.9	0.85	0.8	0.75	0.75	0.75	0.75	0.75	0.75	0.75	0.75	0.75	0.75	0.75	0.75	0.75	0.75	0.75	0.75	0.75	0.75	0.75	0.75	0.75	0.75	0.75	0.75	0.75	0.75	0.75	0.75	0.75	0.75	0.75	0.75	0.75
preparatory line		OPERATIONAL	% of ships having had other operational improvements	10	20	30	40	50	60	70	80	90	100	110	120	130	140	150	160	170	180	190	200	210	220	230	240	250	260	270	280	290	300	310	320	330	340	350	360	370	380	390	400	410	420
actual result to use:		OPERATIONAL	% of ships having had other operational improvements	10	20	30	40	50	60	70	80	90	100	100	100	100	100	100	100	100	100	100	100	100	100	100	100	100	100	100	100	100	100	100	100	100	100	100	100	100	100	100	100	100	100
		BLENDING	Years from the start of blending	0	0	0	0	0	0	1	2	3	4	5	6	7	8	9	10	11	12	13	14	15	16	17	18	19	20	21	22	23	24	25	26	27	28	29	30	31	32	33	34	35	36
See			Blending: improvement factor to apply	1	1	1	1	1	1	0.9996	0.9988	0.9976	0.996	0.994	0.9916	0.9888	0.9856	0.982	0.978	0.9736	0.9688	0.9636	0.958	0.952	0.9456	0.9388	0.9316	0.924	0.916	0.9076	0.8988	0.8896	0.88	0.87	0.8596	0.8488	0.8376	0.826	0.814	0.8016	0.7888	0.7756	0.762	0.748	0.7336
preparatory line		ZERO C FUEL	% of all new ships retrofitted to use zero C fuel	0	0	0	0	0	0	0	0	0	0	0	10	20	30	40	50	60	70	80	90	100	110	120	130	140	150	160	170	180	190	200	210	220	230	240	250	260	270	280	290	300	310
actual result to use:		ZERO C FUEL	% of all new ships retrofitted to use zero C fuel	0	0	0	0	0	0	0	0	0	0	0	10	20	30	40	50	60	70	80	90	100	100	100	100	100	100	100	100	100	100	100	100	100	100	100	100	100	100	100	100	100	100
	260.555	+SPEED	Reduced to account for slow speed	17.3118	17.2745	17.2414	17.1739	17.1174	16.1874	15.2549	14.2625	13.1167	12.0747	11.8492	11.4788	11.0841	10.5622	9.9468	9.06649	8.16742	7.137	6.02722	5.05878	4.23617	3.30507	2.27559	1.29671	0.844857	0.611818	0.366753	0.167037	0.0537096	0.00396613	0	0	0	0	0	0	0	0	0	0	0	0
	223.553	+OPERATIONAL	reduced to account for other operational improvements	16.9656	16.5835	16.207	15.8	15.4056	14.2449	13.1192	11.9805	10.7557	9.65973	9.47933	9.18306	8.86725	8.44975	7.95744	7.25319	6.53394	5.7096	4.82178	4.04702	3.38894	2.64405	1.82047	1.03736	0.675886	0.489455	0.293403	0.133629	0.0429677	0.0031729	0	0	0	0	0	0	0	0	0	0	0	0
	221.488	+BLENDING	reduced to account for blending	16.9656	16.5835	16.207	15.8	15.4056	14.2449	13.114	11.9661	10.7298	9.62109	9.42246	9.10593	8.76793	8.32807	7.81421	7.09362	6.36144	5.53146	4.64627	3.87705	3.22627	2.50022	1.70906	0.966409	0.624519	0.448341	0.266292	0.120106	0.038224	0.00279216	0	0	0	0	0	0	0	0	0	0	0	0
	184.856	+ZERO C FUEL	reduced to account for switching to zero carbon fuels	16.9656	16.5835	16.207	15.8	15.4056	14.2449	13.114	11.9661	10.7298	9.62109	9.42246	8.19533	7.01435	5.82965	4.68852	3.54681	2.54458	1.65944	0.929253	0.387705	0	0	0	0	0	0	0	0	0	0	0	0	0	0	0	0	0	0	0	0	0	0
CO2 in year X data:
			Q: will I need a row with ships left in the "existing fleet in it?

## Sheet: CHEMICAL TANKERS
	CHEMICAL TANKERS
Existing ship fleet size	1268
Slow speed improvement	0.75
Year slow speed improvement starts	2024
Years til total speed improvement achieved	5
Non-speed: operational improvement factor	0.8
Non-speed: years til all operational improvements done	10
Blending: year starts	2025
Blending: additional annual % of ships doing blending	2
Blending: additional annual rise in % blended = zero c	2
Year zero carbon fuel avail for retrofit	2030
Years til all ships retrofitted to use zero carbon fuel	10
	Total CO2
BASELINE:	150.286
				2019	2020	2021	2022	2023	2024	2025	2026	2027	2028	2029	2030	2031	2032	2033	2034	2035	2036	2037	2038	2039	2040	2041	2042	2043	2044	2045	2046	2047	2048	2049	2050	2051	2052	2053	2054	2055	2056	2057	2058	2059	2060
INPUT FROM CO2 in year X tab in ship class' spreadsheet:			CO2 from existing ships, in Year X	9.11808	9.10449	9.08286	9.03722	8.91743	8.83928	8.7407	8.54126	8.37208	8.24307	8.00247	7.63323	7.20308	6.68895	6.12959	5.40676	4.31182	3.48916	2.95473	2.60931	2.39586	2.12792	1.69827	1.03766	0.473569	0.127461	0.000169875	0	0	0	0	0
preparatory line:		SPEED	Speed: % of final speed improvement achieved	0	0	0	0	0	20	40	60	80	100	120	140	160	180	200	220	240	260	280	300	320	340	360	380	400	420	440	460	480	500	520	540	560	580	600	620	640	660	680	700	720	740
actual result to use:		SPEED	Speed: % of final speed improvement achieved	0	0	0	0	0	20	40	60	80	100	100	100	100	100	100	100	100	100	100	100	100	100	100	100	100	100	100	100	100	100	100	100	100	100	100	100	100	100	100	100	100	100
		SPEED	Speed: improvement factor to apply	1	1	1	1	1	0.95	0.9	0.85	0.8	0.75	0.75	0.75	0.75	0.75	0.75	0.75	0.75	0.75	0.75	0.75	0.75	0.75	0.75	0.75	0.75	0.75	0.75	0.75	0.75	0.75	0.75	0.75	0.75	0.75	0.75	0.75	0.75	0.75	0.75	0.75	0.75	0.75
preparatory line		OPERATIONAL	% of ships having had other operational improvements	10	20	30	40	50	60	70	80	90	100	110	120	130	140	150	160	170	180	190	200	210	220	230	240	250	260	270	280	290	300	310	320	330	340	350	360	370	380	390	400	410	420
actual result to use:		OPERATIONAL	% of ships having had other operational improvements	10	20	30	40	50	60	70	80	90	100	100	100	100	100	100	100	100	100	100	100	100	100	100	100	100	100	100	100	100	100	100	100	100	100	100	100	100	100	100	100	100	100
		BLENDING	Years from the start of blending	0	0	0	0	0	0	1	2	3	4	5	6	7	8	9	10	11	12	13	14	15	16	17	18	19	20	21	22	23	24	25	26	27	28	29	30	31	32	33	34	35	36
See			Blending: improvement factor to apply	1	1	1	1	1	1	0.9996	0.9988	0.9976	0.996	0.994	0.9916	0.9888	0.9856	0.982	0.978	0.9736	0.9688	0.9636	0.958	0.952	0.9456	0.9388	0.9316	0.924	0.916	0.9076	0.8988	0.8896	0.88	0.87	0.8596	0.8488	0.8376	0.826	0.814	0.8016	0.7888	0.7756	0.762	0.748	0.7336
preparatory line		ZERO C FUEL	% of all new ships retrofitted to use zero C fuel	0	0	0	0	0	0	0	0	0	0	0	10	20	30	40	50	60	70	80	90	100	110	120	130	140	150	160	170	180	190	200	210	220	230	240	250	260	270	280	290	300	310
actual result to use:		ZERO C FUEL	% of all new ships retrofitted to use zero C fuel	0	0	0	0	0	0	0	0	0	0	0	10	20	30	40	50	60	70	80	90	100	100	100	100	100	100	100	100	100	100	100	100	100	100	100	100	100	100	100	100	100	100
	128.382	+SPEED	Reduced to account for slow speed	9.11808	9.10449	9.08286	9.03722	8.91743	8.39731	7.86663	7.26007	6.69766	6.18231	6.00186	5.72493	5.40231	5.01672	4.59719	4.05507	3.23386	2.61687	2.21604	1.95699	1.7969	1.59594	1.2737	0.778246	0.355177	0.095596	0.000127406	0	0	0	0	0	0	0	0	0	0	0	0	0	0	0
	110.619	+OPERATIONAL	reduced to account for other operational improvements	8.93572	8.74031	8.53789	8.31424	8.02569	7.38964	6.7653	6.09846	5.49208	4.94584	4.80148	4.57994	4.32185	4.01337	3.67775	3.24405	2.58709	2.09349	1.77284	1.56559	1.43752	1.27675	1.01896	0.622597	0.284141	0.0764768	0.000101925	0	0	0	0	0	0	0	0	0	0	0	0	0	0	0
	109.73	+BLENDING	reduced to account for blending	8.93572	8.74031	8.53789	8.31424	8.02569	7.38964	6.7626	6.09114	5.4789	4.92606	4.77268	4.54147	4.27344	3.95558	3.61155	3.17269	2.51879	2.02818	1.7083	1.49983	1.36852	1.2073	0.956601	0.580011	0.262546	0.0700528	9.25071e-05	0	0	0	0	0	0	0	0	0	0	0	0	0	0	0
	94.1107	+ZERO C FUEL	reduced to account for switching to zero carbon fuels	8.93572	8.74031	8.53789	8.31424	8.02569	7.38964	6.7626	6.09114	5.4789	4.92606	4.77268	4.08732	3.41875	2.76891	2.16693	1.58634	1.00752	0.608453	0.341661	0.149983	0	0	0	0	0	0	0	0	0	0	0	0	0	0	0	0	0	0	0	0	0	0

## Sheet: COMBINATION CARRIERS
	COMBINATION CARRIERS
Existing ship fleet size
Slow speed improvement	0.75
Year slow speed improvement starts	2024
Years til total speed improvement achieved	5
Non-speed: operational improvement factor	0.8
Non-speed: years til all operational improvements done	10
Blending: year starts	2025
Blending: additional annual % of ships doing blending	2
Blending: additional annual rise in % blended = zero c	2
Year zero carbon fuel avail for retrofit	2030
Years til all ships retrofitted to use zero carbon fuel	10
	Total CO2
BASELINE:	0.73983
				2019	2020	2021	2022	2023	2024	2025	2026	2027	2028	2029	2030	2031	2032	2033	2034	2035	2036	2037	2038	2039	2040	2041	2042	2043	2044	2045	2046	2047	2048	2049	2050	2051	2052	2053	2054	2055	2056	2057	2058	2059	2060
INPUT FROM CO2 in year X tab in ship class' spreadsheet:			CO2 from existing ships, in Year X	0.084088	0.084088	0.084088	0.0835554	0.0831154	0.0831154	0.0537814	0.0526949	0.0241558	0.0165079	0.012028	0.012028	0.012028	0.012028	0.012028	0.012028	0.012028	0.00644357	0	0	0	0	0	0	0	0	0	0	0	0	0	0
preparatory line:		SPEED	Speed: % of final speed improvement achieved	0	0	0	0	0	20	40	60	80	100	120	140	160	180	200	220	240	260	280	300	320	340	360	380	400	420	440	460	480	500	520	540	560	580	600	620	640	660	680	700	720	740
actual result to use:		SPEED	Speed: % of final speed improvement achieved	0	0	0	0	0	20	40	60	80	100	100	100	100	100	100	100	100	100	100	100	100	100	100	100	100	100	100	100	100	100	100	100	100	100	100	100	100	100	100	100	100	100
		SPEED	Speed: improvement factor to apply	1	1	1	1	1	0.95	0.9	0.85	0.8	0.75	0.75	0.75	0.75	0.75	0.75	0.75	0.75	0.75	0.75	0.75	0.75	0.75	0.75	0.75	0.75	0.75	0.75	0.75	0.75	0.75	0.75	0.75	0.75	0.75	0.75	0.75	0.75	0.75	0.75	0.75	0.75	0.75
preparatory line		OPERATIONAL	% of ships having had other operational improvements	10	20	30	40	50	60	70	80	90	100	110	120	130	140	150	160	170	180	190	200	210	220	230	240	250	260	270	280	290	300	310	320	330	340	350	360	370	380	390	400	410	420
actual result to use:		OPERATIONAL	% of ships having had other operational improvements	10	20	30	40	50	60	70	80	90	100	100	100	100	100	100	100	100	100	100	100	100	100	100	100	100	100	100	100	100	100	100	100	100	100	100	100	100	100	100	100	100	100
		BLENDING	Years from the start of blending	0	0	0	0	0	0	1	2	3	4	5	6	7	8	9	10	11	12	13	14	15	16	17	18	19	20	21	22	23	24	25	26	27	28	29	30	31	32	33	34	35	36
See			Blending: improvement factor to apply	1	1	1	1	1	1	0.9996	0.9988	0.9976	0.996	0.994	0.9916	0.9888	0.9856	0.982	0.978	0.9736	0.9688	0.9636	0.958	0.952	0.9456	0.9388	0.9316	0.924	0.916	0.9076	0.8988	0.8896	0.88	0.87	0.8596	0.8488	0.8376	0.826	0.814	0.8016	0.7888	0.7756	0.762	0.748	0.7336
preparatory line		ZERO C FUEL	% of all new ships retrofitted to use zero C fuel	0	0	0	0	0	0	0	0	0	0	0	10	20	30	40	50	60	70	80	90	100	110	120	130	140	150	160	170	180	190	200	210	220	230	240	250	260	270	280	290	300	310
actual result to use:		ZERO C FUEL	% of all new ships retrofitted to use zero C fuel	0	0	0	0	0	0	0	0	0	0	0	10	20	30	40	50	60	70	80	90	100	100	100	100	100	100	100	100	100	100	100	100	100	100	100	100	100	100	100	100	100	100
	0.690774	+SPEED	Reduced to account for slow speed	0.084088	0.084088	0.084088	0.0835554	0.0831154	0.0789596	0.0484032	0.0447907	0.0193246	0.0123809	0.00902099	0.00902099	0.00902099	0.00902099	0.00902099	0.00902099	0.00902099	0.00483267	0	0	0	0	0	0	0	0	0	0	0	0	0	0	0	0	0	0	0	0	0	0	0	0
	0.622718	+OPERATIONAL	reduced to account for other operational improvements	0.0824062	0.0807245	0.0790427	0.0768709	0.0748038	0.0694844	0.0416268	0.0376242	0.0158462	0.00990474	0.00721679	0.00721679	0.00721679	0.00721679	0.00721679	0.00721679	0.00721679	0.00386614	0	0	0	0	0	0	0	0	0	0	0	0	0	0	0	0	0	0	0	0	0	0	0	0
	0.62169	+BLENDING	reduced to account for blending	0.0824062	0.0807245	0.0790427	0.0768709	0.0748038	0.0694844	0.0416101	0.037579	0.0158082	0.00986512	0.00717349	0.00715617	0.00713597	0.00711287	0.00708689	0.00705802	0.00702627	0.00374552	0	0	0	0	0	0	0	0	0	0	0	0	0	0	0	0	0	0	0	0	0	0	0	0
	0.604212	+ZERO C FUEL	reduced to account for switching to zero carbon fuels	0.0824062	0.0807245	0.0790427	0.0768709	0.0748038	0.0694844	0.0416101	0.037579	0.0158082	0.00986512	0.00717349	0.00644056	0.00570877	0.00497901	0.00425214	0.00352901	0.00281051	0.00112365	0	0	0	0	0	0	0	0	0	0	0	0	0	0	0	0	0	0	0	0	0	0	0	0

## Sheet: CONTAINER SHIPS
	CONTAINER SHIPS
Existing ship fleet size
Slow speed improvement	0.75
Year slow speed improvement starts	2024
Years til total speed improvement achieved	5
Non-speed: operational improvement factor	0.8
Non-speed: years til all operational improvements done	10
Blending: year starts	2025
Blending: additional annual % of ships doing blending	2
Blending: additional annual rise in % blended = zero c	2
Year zero carbon fuel avail for retrofit	2030
Years til all ships retrofitted to use zero carbon fuel	10
	Total CO2
BASELINE:	658.3
				2019	2020	2021	2022	2023	2024	2025	2026	2027	2028	2029	2030	2031	2032	2033	2034	2035	2036	2037	2038	2039	2040	2041	2042	2043	2044	2045	2046	2047	2048	2049	2050	2051	2052	2053	2054	2055	2056	2057	2058	2059	2060
INPUT FROM CO2 in year X tab in ship class' spreadsheet:			CO2 from existing ships, in Year X	42.193	41.1481	40.0986	38.8709	37.8495	36.9329	35.6493	34.0059	31.8308	29.9323	28.3958	26.9878	25.4169	24.1546	22.7244	21.1572	20.1382	19.5011	18.706	17.4573	15.753	14.6424	12.7104	9.84133	6.43918	4.10318	1.60102	0.0592512	0	0	0	0
preparatory line:		SPEED	Speed: % of final speed improvement achieved	0	0	0	0	0	20	40	60	80	100	120	140	160	180	200	220	240	260	280	300	320	340	360	380	400	420	440	460	480	500	520	540	560	580	600	620	640	660	680	700	720	740
actual result to use:		SPEED	Speed: % of final speed improvement achieved	0	0	0	0	0	20	40	60	80	100	100	100	100	100	100	100	100	100	100	100	100	100	100	100	100	100	100	100	100	100	100	100	100	100	100	100	100	100	100	100	100	100
		SPEED	Speed: improvement factor to apply	1	1	1	1	1	0.95	0.9	0.85	0.8	0.75	0.75	0.75	0.75	0.75	0.75	0.75	0.75	0.75	0.75	0.75	0.75	0.75	0.75	0.75	0.75	0.75	0.75	0.75	0.75	0.75	0.75	0.75	0.75	0.75	0.75	0.75	0.75	0.75	0.75	0.75	0.75	0.75
preparatory line		OPERATIONAL	% of ships having had other operational improvements	10	20	30	40	50	60	70	80	90	100	110	120	130	140	150	160	170	180	190	200	210	220	230	240	250	260	270	280	290	300	310	320	330	340	350	360	370	380	390	400	410	420
actual result to use:		OPERATIONAL	% of ships having had other operational improvements	10	20	30	40	50	60	70	80	90	100	100	100	100	100	100	100	100	100	100	100	100	100	100	100	100	100	100	100	100	100	100	100	100	100	100	100	100	100	100	100	100	100
		BLENDING	Years from the start of blending	0	0	0	0	0	0	1	2	3	4	5	6	7	8	9	10	11	12	13	14	15	16	17	18	19	20	21	22	23	24	25	26	27	28	29	30	31	32	33	34	35	36
See			Blending: improvement factor to apply	1	1	1	1	1	1	0.9996	0.9988	0.9976	0.996	0.994	0.9916	0.9888	0.9856	0.982	0.978	0.9736	0.9688	0.9636	0.958	0.952	0.9456	0.9388	0.9316	0.924	0.916	0.9076	0.8988	0.8896	0.88	0.87	0.8596	0.8488	0.8376	0.826	0.814	0.8016	0.7888	0.7756	0.762	0.748	0.7336
preparatory line		ZERO C FUEL	% of all new ships retrofitted to use zero C fuel	0	0	0	0	0	0	0	0	0	0	0	10	20	30	40	50	60	70	80	90	100	110	120	130	140	150	160	170	180	190	200	210	220	230	240	250	260	270	280	290	300	310
actual result to use:		ZERO C FUEL	% of all new ships retrofitted to use zero C fuel	0	0	0	0	0	0	0	0	0	0	0	10	20	30	40	50	60	70	80	90	100	100	100	100	100	100	100	100	100	100	100	100	100	100	100	100	100	100	100	100	100	100
	561.491	+SPEED	Reduced to account for slow speed	42.193	41.1481	40.0986	38.8709	37.8495	35.0862	32.0844	28.905	25.4647	22.4493	21.2969	20.2408	19.0627	18.116	17.0433	15.8679	15.1036	14.6259	14.0295	13.0929	11.8147	10.9818	9.5328	7.381	4.82938	3.07738	1.20077	0.0444384	0	0	0	0	0	0	0	0	0	0	0	0	0	0
	483.832	+OPERATIONAL	reduced to account for other operational improvements	41.3491	39.5022	37.6927	35.7612	34.0646	30.8759	27.5926	24.2802	20.881	17.9594	17.0375	16.1927	15.2502	14.4928	13.6346	12.6943	12.0829	11.7007	11.2236	10.4744	9.45177	8.78544	7.62624	5.9048	3.86351	2.46191	0.960613	0.0355507	0	0	0	0	0	0	0	0	0	0	0	0	0	0
	478.6	+BLENDING	reduced to account for blending	41.3491	39.5022	37.6927	35.7612	34.0646	30.8759	27.5815	24.2511	20.8309	17.8876	16.9353	16.0567	15.0794	14.2841	13.3892	12.415	11.7639	11.3356	10.8151	10.0344	8.99809	8.30751	7.15951	5.50091	3.56988	2.25511	0.871852	0.031953	0	0	0	0	0	0	0	0	0	0	0	0	0	0
	388.759	+ZERO C FUEL	reduced to account for switching to zero carbon fuels	41.3491	39.5022	37.6927	35.7612	34.0646	30.8759	27.5815	24.2511	20.8309	17.8876	16.9353	14.451	12.0635	9.99886	8.03353	6.20752	4.70557	3.40069	2.16301	1.00344	0	0	0	0	0	0	0	0	0	0	0	0	0	0	0	0	0	0	0	0	0	0

## Sheet: CONTAINER RO RO CARGO
	CONTAINER RO-RO CARGO
Existing ship fleet size
Slow speed improvement	0.75
Year slow speed improvement starts	2024
Years til total speed improvement achieved	5
Non-speed: operational improvement factor	0.8
Non-speed: years til all operational improvements done	10
Blending: year starts	2025
Blending: additional annual % of ships doing blending	2
Blending: additional annual rise in % blended = zero c	2
Year zero carbon fuel avail for retrofit	2030
Years til all ships retrofitted to use zero carbon fuel	10
	Total CO2
BASELINE:	23.5768
				2019	2020	2021	2022	2023	2024	2025	2026	2027	2028	2029	2030	2031	2032	2033	2034	2035	2036	2037	2038	2039	2040	2041	2042	2043	2044	2045	2046	2047	2048	2049	2050	2051	2052	2053	2054	2055	2056	2057	2058	2059	2060
INPUT FROM CO2 in year X tab in ship class' spreadsheet:			CO2 from existing ships, in Year X	1.36474	1.36474	1.35227	1.34601	1.34601	1.34601	1.33623	1.22796	1.09711	1.05825	0.988781	0.974673	0.930364	0.911383	0.911383	0.899567	0.852356	0.821135	0.767663	0.675406	0.52108	0.480756	0.436606	0.347274	0.164225	0.0548354	0	0	0	0	0	0
preparatory line:		SPEED	Speed: % of final speed improvement achieved	0	0	0	0	0	20	40	60	80	100	120	140	160	180	200	220	240	260	280	300	320	340	360	380	400	420	440	460	480	500	520	540	560	580	600	620	640	660	680	700	720	740
actual result to use:		SPEED	Speed: % of final speed improvement achieved	0	0	0	0	0	20	40	60	80	100	100	100	100	100	100	100	100	100	100	100	100	100	100	100	100	100	100	100	100	100	100	100	100	100	100	100	100	100	100	100	100	100
		SPEED	Speed: improvement factor to apply	1	1	1	1	1	0.95	0.9	0.85	0.8	0.75	0.75	0.75	0.75	0.75	0.75	0.75	0.75	0.75	0.75	0.75	0.75	0.75	0.75	0.75	0.75	0.75	0.75	0.75	0.75	0.75	0.75	0.75	0.75	0.75	0.75	0.75	0.75	0.75	0.75	0.75	0.75	0.75
preparatory line		OPERATIONAL	% of ships having had other operational improvements	10	20	30	40	50	60	70	80	90	100	110	120	130	140	150	160	170	180	190	200	210	220	230	240	250	260	270	280	290	300	310	320	330	340	350	360	370	380	390	400	410	420
actual result to use:		OPERATIONAL	% of ships having had other operational improvements	10	20	30	40	50	60	70	80	90	100	100	100	100	100	100	100	100	100	100	100	100	100	100	100	100	100	100	100	100	100	100	100	100	100	100	100	100	100	100	100	100	100
		BLENDING	Years from the start of blending	0	0	0	0	0	0	1	2	3	4	5	6	7	8	9	10	11	12	13	14	15	16	17	18	19	20	21	22	23	24	25	26	27	28	29	30	31	32	33	34	35	36
See			Blending: improvement factor to apply	1	1	1	1	1	1	0.9996	0.9988	0.9976	0.996	0.994	0.9916	0.9888	0.9856	0.982	0.978	0.9736	0.9688	0.9636	0.958	0.952	0.9456	0.9388	0.9316	0.924	0.916	0.9076	0.8988	0.8896	0.88	0.87	0.8596	0.8488	0.8376	0.826	0.814	0.8016	0.7888	0.7756	0.762	0.748	0.7336
preparatory line		ZERO C FUEL	% of all new ships retrofitted to use zero C fuel	0	0	0	0	0	0	0	0	0	0	0	10	20	30	40	50	60	70	80	90	100	110	120	130	140	150	160	170	180	190	200	210	220	230	240	250	260	270	280	290	300	310
actual result to use:		ZERO C FUEL	% of all new ships retrofitted to use zero C fuel	0	0	0	0	0	0	0	0	0	0	0	10	20	30	40	50	60	70	80	90	100	100	100	100	100	100	100	100	100	100	100	100	100	100	100	100	100	100	100	100	100	100
	20.0234	+SPEED	Reduced to account for slow speed	1.36474	1.36474	1.35227	1.34601	1.34601	1.27871	1.20261	1.04377	0.877685	0.793689	0.741586	0.731005	0.697773	0.683537	0.683537	0.674675	0.639267	0.615852	0.575747	0.506554	0.39081	0.360567	0.327455	0.260456	0.123169	0.0411266	0	0	0	0	0	0	0	0	0	0	0	0	0	0	0	0
	17.2019	+OPERATIONAL	reduced to account for other operational improvements	1.33745	1.31015	1.27113	1.23833	1.21141	1.12527	1.03424	0.876765	0.719701	0.634951	0.593268	0.584804	0.558218	0.54683	0.54683	0.53974	0.511414	0.492681	0.460598	0.405243	0.312648	0.288453	0.261964	0.208364	0.0985352	0.0329013	0	0	0	0	0	0	0	0	0	0	0	0	0	0	0	0
	17.018	+BLENDING	reduced to account for blending	1.33745	1.31015	1.27113	1.23833	1.21141	1.12527	1.03383	0.875713	0.717974	0.632411	0.589709	0.579891	0.551966	0.538956	0.536987	0.527866	0.497912	0.47731	0.443832	0.388223	0.297641	0.272762	0.245932	0.194112	0.0910466	0.0301375	0	0	0	0	0	0	0	0	0	0	0	0	0	0	0	0
	13.7402	+ZERO C FUEL	reduced to account for switching to zero carbon fuels	1.33745	1.31015	1.27113	1.23833	1.21141	1.12527	1.03383	0.875713	0.717974	0.632411	0.589709	0.521902	0.441573	0.377269	0.322192	0.263933	0.199165	0.143193	0.0887664	0.0388223	0	0	0	0	0	0	0	0	0	0	0	0	0	0	0	0	0	0	0	0	0	0

## Sheet: GAS CARRIERS
	GAS CARRIERS
Existing ship fleet size	294
Slow speed improvement	0.75
Year slow speed improvement starts	2024
Years til total speed improvement achieved	5
Non-speed: operational improvement factor	0.8
Non-speed: years til all operational improvements done	10
Blending: year starts	2025
Blending: additional annual % of ships doing blending	2
Blending: additional annual rise in % blended = zero c	2
Year zero carbon fuel avail for retrofit	2030
Years til all ships retrofitted to use zero carbon fuel	10
	Total CO2
BASELINE:	51.202
				2019	2020	2021	2022	2023	2024	2025	2026	2027	2028	2029	2030	2031	2032	2033	2034	2035	2036	2037	2038	2039	2040	2041	2042	2043	2044	2045	2046	2047	2048	2049	2050	2051	2052	2053	2054	2055	2056	2057	2058	2059	2060
INPUT FROM CO2 in year X tab in ship class' spreadsheet:			CO2 from existing ships, in Year X	2.43433	2.43433	2.43433	2.43433	2.42275	2.40944	2.38361	2.36785	2.33518	2.30211	2.27381	2.24603	2.18541	2.12563	2.09384	2.06637	2.00932	1.92713	1.76073	1.59555	1.36748	1.24298	1.14836	1.04131	0.936856	0.719893	0.406189	0.093264	0.00352054	0	0	0
preparatory line:		SPEED	Speed: % of final speed improvement achieved	0	0	0	0	0	20	40	60	80	100	120	140	160	180	200	220	240	260	280	300	320	340	360	380	400	420	440	460	480	500	520	540	560	580	600	620	640	660	680	700	720	740
actual result to use:		SPEED	Speed: % of final speed improvement achieved	0	0	0	0	0	20	40	60	80	100	100	100	100	100	100	100	100	100	100	100	100	100	100	100	100	100	100	100	100	100	100	100	100	100	100	100	100	100	100	100	100	100
		SPEED	Speed: improvement factor to apply	1	1	1	1	1	0.95	0.9	0.85	0.8	0.75	0.75	0.75	0.75	0.75	0.75	0.75	0.75	0.75	0.75	0.75	0.75	0.75	0.75	0.75	0.75	0.75	0.75	0.75	0.75	0.75	0.75	0.75	0.75	0.75	0.75	0.75	0.75	0.75	0.75	0.75	0.75	0.75
preparatory line		OPERATIONAL	% of ships having had other operational improvements	10	20	30	40	50	60	70	80	90	100	110	120	130	140	150	160	170	180	190	200	210	220	230	240	250	260	270	280	290	300	310	320	330	340	350	360	370	380	390	400	410	420
actual result to use:		OPERATIONAL	% of ships having had other operational improvements	10	20	30	40	50	60	70	80	90	100	100	100	100	100	100	100	100	100	100	100	100	100	100	100	100	100	100	100	100	100	100	100	100	100	100	100	100	100	100	100	100	100
		BLENDING	Years from the start of blending	0	0	0	0	0	0	1	2	3	4	5	6	7	8	9	10	11	12	13	14	15	16	17	18	19	20	21	22	23	24	25	26	27	28	29	30	31	32	33	34	35	36
See			Blending: improvement factor to apply	1	1	1	1	1	1	0.9996	0.9988	0.9976	0.996	0.994	0.9916	0.9888	0.9856	0.982	0.978	0.9736	0.9688	0.9636	0.958	0.952	0.9456	0.9388	0.9316	0.924	0.916	0.9076	0.8988	0.8896	0.88	0.87	0.8596	0.8488	0.8376	0.826	0.814	0.8016	0.7888	0.7756	0.762	0.748	0.7336
preparatory line		ZERO C FUEL	% of all new ships retrofitted to use zero C fuel	0	0	0	0	0	0	0	0	0	0	0	10	20	30	40	50	60	70	80	90	100	110	120	130	140	150	160	170	180	190	200	210	220	230	240	250	260	270	280	290	300	310
actual result to use:		ZERO C FUEL	% of all new ships retrofitted to use zero C fuel	0	0	0	0	0	0	0	0	0	0	0	10	20	30	40	50	60	70	80	90	100	100	100	100	100	100	100	100	100	100	100	100	100	100	100	100	100	100	100	100	100	100
	42.6345	+SPEED	Reduced to account for slow speed	2.43433	2.43433	2.43433	2.43433	2.42275	2.28897	2.14525	2.01267	1.86814	1.72658	1.70536	1.68452	1.63906	1.59422	1.57038	1.54978	1.50699	1.44535	1.32055	1.19666	1.02561	0.932239	0.861268	0.780981	0.702642	0.53992	0.304642	0.069948	0.00264041	0	0	0	0	0	0	0	0	0	0	0	0	0
	36.2401	+OPERATIONAL	reduced to account for other operational improvements	2.38565	2.33696	2.28827	2.23959	2.18047	2.01429	1.84492	1.69065	1.53188	1.38127	1.36429	1.34762	1.31125	1.27538	1.2563	1.23982	1.20559	1.15628	1.05644	0.957329	0.820486	0.745791	0.689015	0.624784	0.562114	0.431936	0.243714	0.0559584	0.00211233	0	0	0	0	0	0	0	0	0	0	0	0	0
	35.7069	+BLENDING	reduced to account for blending	2.38565	2.33696	2.28827	2.23959	2.18047	2.01429	1.84418	1.68862	1.5282	1.37574	1.3561	1.3363	1.29656	1.25701	1.23369	1.21255	1.17377	1.1202	1.01798	0.917121	0.781103	0.70522	0.646847	0.582049	0.519393	0.395653	0.221194	0.0502954	0.00187912	0	0	0	0	0	0	0	0	0	0	0	0	0
	26.8053	+ZERO C FUEL	reduced to account for switching to zero carbon fuels	2.38565	2.33696	2.28827	2.23959	2.18047	2.01429	1.84418	1.68862	1.5282	1.37574	1.3561	1.20267	1.03725	0.879909	0.740214	0.606274	0.469507	0.336061	0.203597	0.0917121	0	0	0	0	0	0	0	0	0	0	0	0	0	0	0	0	0	0	0	0	0	0

[truncated: 9 more sheets: GENERAL CARGO SHIPS, LNG CARRIERS, OIL TANKERS, OTHER SHIP TYPES, PASSENGER SHIPS, REFRIGERATED CARGO, RO PAX, RO RO, VEHICLE CARRIERS]
